# Supplementary material for: Rapid manufacturing of angiogenic cellular collagen patches for ischemic cardiomyopathy
Source: Stem Cells Transl Med. 2025 Sep 19;14(9):szaf035. doi: 10.1093/stcltm/szaf035 (PMC12449208; doi:10.1093/stcltm/szaf035)
Supplement: szaf035_Supplementary_Data [file szaf035_supplementary_data.zip]

Archive with 2 entries (2 files):
- SI.tiff
- Supplementary Information collagen 20250623YK.docx
